# Supplementary material for: Metabolomic and Transcriptomic Analyses Provide Insights into Metabolic Networks During Kiyomi Tangors Development and Ripening
Source: Plants (Basel). 2025 Sep 3;14(17):2751. doi: 10.3390/plants14172751 (PMC12430881; doi:10.3390/plants14172751)
Supplement: Supplementary file 1 [file plants-14-02751-s001.zip]

Archive with 1 entries (1 files):
- Sup figures.pdf
